# Supplementary material for: Linking leaf veins to growth and mortality rates: an example from a subtropical tree community
Source: Ecol Evol. 2016 Jul 29;6(17):6085–96. doi: 10.1002/ece3.2311 (PMC5016633; doi:10.1002/ece3.2311)
Supplement: Supplementary file 2 — Table S1. Species list. [file ECE3-6-6085-s002.xls]

## Sheet: 54species.list
Table S1. Species list
	spcode	Species	Family	Number of main stems
1	ADINFO	Adinandra formosana	Theaceae	511
2	ANTIJA	Antidesma japonicum	Euphorbiaceae	984
3	ARCHLU	Archidendron lucidum	Fabaceae	38
4	ARDICO	Ardisia cornudentata	Myrsinaceae	45
5	ARDIQU	Ardisia quinquegona	Myrsinaceae	1548
6	ARDISI	Ardisia sieboldii	Myrsinaceae	8
7	ARDIVI	Ardisia virens	Myrsinaceae	157
8	CASTCU	Castanopsis cuspidata	Fagaceae	4558
9	CINNAU	Cinnamomum austrosinense	Lauraceae	378
10	CINNMI	Cinnamomum micranthum	Lauraceae	345
11	CINNSU	Cinnamomum subavenium	Lauraceae	636
12	CLEYJA	Cleyera japonica	Theaceae	1531
13	CRYPCH	Cryptocarya chinensis	Lauraceae	302
14	CYCLGI	Cyclobalanopsis gilva	Fagaceae	282
15	CYCLLO	Cyclobalanopsis longinux	Fagaceae	823
16	CYCLSE	Cyclobalanopsis sessilifolia	Fagaceae	362
17	DAPHGL	Daphniphyllum glaucescens	Daphniphyllaceae	628
18	DIOSMO	Diospyros morrisiana	Ebenaceae	2216
19	ELAESY	Elaeocarpus sylvestris	Elaeocarpaceae	559
20	ENGERO	Engelhardia roxburghiana	Juglandaceae	6425
21	EURYLO	Eurya loquaiana	Theaceae	1715
22	FICUSU	Ficus superba	Moraceae	8
23	HELIFO	Helicia formosana	Proteaceae	17543
24	ILEXRO	Ilex rotunda	Aquifoliaceae	180
25	ITEAPA	Itea parviflora	Saxifragaceae	349
26	LAGESU	Lagerstroemia subcostata	Lythraceae	159
27	LASIAP	Lasianthus appressihirtus	Rubiaceae	218
28	LASIFO	Lasianthus fordii	Rubiaceae	521
29	LASIMI	Lasianthus microstachys	Rubiaceae	88
30	LIMLUR	Limlia uraiana	Fagaceae	1698
31	LINDCO	Lindera communis	Lauraceae	183
32	LITSAC	Litsea acuminata	Lauraceae	3864
33	MACHJA	Machilus japonica	Lauraceae	42
34	MACHMU	Machilus zuihoensis	Lauraceae	2092
35	MAESJA	Maesa japonica	Myrsinaceae	35
36	MELISQ	Meliosma squamulata	Sabiaceae	3557
37	MYRIRU	Myrica rubra	Myricaceae	31
38	MYRSSE	Myrsine seguinii	Myrsinaceae	2735
39	PASAHN	Pasania hancei	Fagaceae	123
40	PASAHR	Pasania harlandii	Fagaceae	1501
41	PRUNPH	Prunus phaeosticta	Rosaceae	1137
42	PYRESH	Pyrenaria shinkoensis	Theaceae	4388
43	RANDCO	Randia cochinchinensis	Rubiaceae	1915
44	RHUSSU	Rhus succedanea	Anacardiaceae	112
45	SAURTR	Saurauia tristyla	Actinidiaceae	378
46	SCHEOC	Schefflera octophylla	Araliaceae	2062
47	SYMPCA	Symplocos caudata	Symplocaceae	35
48	SYMPGL	Symplocos glauca	Symplocaceae	1432
49	SYMPHE	Symplocos heishanensis	Symplocaceae	27
50	SYMPSO	Symplocos sonoharae	Symplocaceae	101
51	SYMPWI	Symplocos wikstroemiifolia	Symplocaceae	39
52	TURPFO	Turpinia formosana	Staphyleaceae	14
53	VIBUFO	Viburnum formosanum	Caprifoliaceae	22
54	WENDFO	Wendlandia formosana	Rubiaceae	166
