# Supplementary material for: Linking leaf veins to growth and mortality rates: an example from a subtropical tree community
Source: Ecol Evol. 2016 Jul 29;6(17):6085–96. doi: 10.1002/ece3.2311 (PMC5016633; doi:10.1002/ece3.2311)
Supplement: Supplementary file 3 — Table S2. Phylogenetic signal in twelve species traits. [file ECE3-6-6085-s003.xls]

## Sheet: phylosignal.output.table.Fushan
Table S2. Phylogenetic signal in twelve species traits
Trait	K	p-value
LVD	9.90262e-08	0.723
DA	2.72683e-07	0.245
DV	6.85512e-07	0.19
VADR	3.24443e-06	0.151
LA	2.07541e-06	0.361
SLA	7.00207e-07	0.082
Succulence	1.96202e-07	0.335
Thickness	1.52346e-07	0.459
Nmass	2.91697e-07	0.543
Pmass	6.86494e-07	0.368
WD	6.45036e-07	0.075
Hmax	2.6017e-07	0.258
